# Supplementary material for: Second-Trimester Dilation and Evacuation: A Simulation-Based Team Training Curriculum
Source: MedEdPORTAL. 2023 Aug 15;19:11336. doi: 10.15766/mep_2374-8265.11336 (PMC10425577; doi:10.15766/mep_2374-8265.11336)
Supplement: Supplementary file 1 — Simulation Case.docxSimulation Images.docxCritical Action Checklist.docxCase Stimuli.docxPre- and Postsimulation Learner Evaluation.docxDebriefing Guide.docxFocus Group Discussion Guide.docx [file mep_2374-8265.11336-s001.zip]

Archive with 8 entries (8 files):
- B. Simulation Images.docx
- C. Critical Action Checklist.docx
- D. Case Stimuli.docx
- E. Pre- and Postsimulation Learner Evaluation.docx
- A. Simulation Case.docx
- F. Debriefing Guide.docx
- G. Focus Group Discussion Guide.docx
- _Educational Summary Report_11336.pdf
